# Supplementary material for: New Cyclohexenols and Benzopyran Derivatives from Fungus Aspergillus fumigatus F15ZA56
Source: J Fungi (Basel). 2026 Jul 9;12(7):504. doi: 10.3390/jof12070504 (PMC13413059; doi:10.3390/jof12070504)
Supplement: Supplementary file 1 [file jof-12-00504-s001.zip]

Archive with 1 entries (1 files):
- jof-4421490-supplementary.pdf
